# Supplementary material for: Factors influencing, and associated with, physical activity patterns in dogs with osteoarthritis-associated pain
Source: Front Vet Sci. 2025 Mar 19;12:1503009. doi: 10.3389/fvets.2025.1503009 (PMC11963776; doi:10.3389/fvets.2025.1503009)
Supplement: Supplemental File 1 — Screening visit diagnostic data. [file Data_Sheet_1.xlsx]

## Sheet: CBC
Study ID	Sex	Breed	Age (years)	WBCA	RBC	HGB	HCT	MCV	MCH	MCHC	RDW	RET%	RETIC#	RETICA	MPV	PCT	PLT	SEGS	LYMPH	MONO	EOS	RELYMPH	ATYLYMPH	PCV	PP	PLTAPP	LARPLT	PLTCLUMP	POIK	ACANTH/POLY	BANDNEU	TARGET	BLISTER	MACRO/MICRO	BASO	ADDITIONAL VALUES
1001	FS	Coonhound	8.5	5.84	6.99	17	50.7	72.6	24.3	33.5	12.4	0.52	0.036	36000	7.1	0.26	373	4.614	0.35	0.759				51	6.9	normal	occasional		skight							SmudgeRBC Rare
1003	FS	Labrador Retriever	5.4	4.73	6.27	16	46.1	73.5	25.5	34.7	12.6	0.37	0.023	23000			278	3.358		0.095	0.237	0.189	0.851	45	6.9			Moderate	Marked STATUS: CORRECTED NON-SPECIFIC POIKILOCYTOSIS IS PRESENT AND CONSISTS OF ECHINOCYTE-LIKE CELLS. THE RBC SHAPE CHANGES MAY BE AN ARTIFACT FROM SAMPLE PREPARATION OR STORAGE, BUT CAN ALSO BE SEEN WITH ELECTROLYTE IMBALANCES AND LIPID DISORDERS. THIS CAN ALSO BE A NORMAL FINDING IN GOATS, PIGS, AND SOME DEER	Rare ACANTH				Mild MACRO
1004	FS	Mixed	9	6.9	8.25	18.2	57.3	69.4	22.1	31.8	14.2	1.42	0.117	117000	11.4	0.3	266	4.416	0.069	0.414	0.69		1.311	55	7.8	Normal	Occasional	Few	Moderate STATUS: FINAL NON-SPECIFIC POIKILOCYTOSIS IS PRESENT AND CONSISTS OF ECHINOCYTE-LIKE CELLS. THE RBC SHAPE CHANGES MAY BE AN ARTIFACT FROM SAMPLE PREPARATION OR STORAGE, BUT CAN ALSO BModerate Moderate E SEEN WITH ELECTROLYTE IMBALANCES AND LIPID DISORDERS. THIS CAN ALSO BE A NORMAL FINDING IN GOATS, PIGS, AND SOME DEER	Slight POLY
1009	MN	Border Collie	10.5	4.66	7.07	17.1	50	70.7	24.2	34.2	12.4	0.43	0.031	31000	9.2	0.26	285	2.47	0.979	0.233	0.28		0.699	48	7.6	Normal		Few
1011	FS	Newfoundland	7.3	4.84	4.53	12.1	36	79.5	26.7	33.5	18.1	3.77	0.17	170000	17.5	0.23	132	3.969	0.242	0.048	0.242		0.339	36	7.4	Decreased	Occasional	Rare		Mild POLY				Mild MACRO
1012	FS	Australian Shepherd	10.7	6.92	7.36	16.9	49.4	67.1	23	34.3	12.6	0.49	0.036	36000	13.3	0.35	261	6.366			0.069		0.484	48	7.2	Normal	Occasional
1014	MN	Border Collie	13.5	6.07	5.24	12.1	36.6	69.9	23.1	33.1	13.8	0.94	0.049	49000	11.8	0.31	261	5.402	0.243	0.121	0.243		0.061	35	6.6	Normal
1015	FS	Siberian Husky	8.3	8.26	7.1	16.9	49.1	69.1	23.7	34.4	12.3	0.53	0.038	38000	10.7	0.3	277	5.452	0.083	0.413	0.909		1.404	49	6.8	Normal			Mild STATUS: FINAL NON-SPECIFIC POIKILOCYTOSIS IS PRESENT AND CONSISTS OF ECHINOCYTE-LIKE CELLS. THE RBC SHAPE CHANGES MAY BE AN ARTIFACT FROM SAMPLE PREPARATION OR STORAGE, BUT CAN ALSO BE SEEN WITH ELECTROLYTE IMBALANCES AND LIPID DISORDERS. THIS CAN ALSO BE A NORMAL FINDING IN GOATS, PIGS, AND SOME DEER
1017	MN	Collie	8	5.87	6.13	15.7	45.4	74	25.6	34.6	12.7	0.54	0.033	33000	12	0.22	186	4.168	1.057	0.294	0.176		0.19	44	6.5	Normal	Rare	Rare	Mild STATUS: FINAL NON-SPECIFIC POIKILOCYTOSIS IS PRESENT AND CONSISTS OF ECHINOCYTE-LIKE CELLS. THE RBC SHAPE CHANGES MAY BE AN ARTIFACT FROM SAMPLE PREPARATION OR STORAGE, BUT CAN ALSO BE SEEN WITH ELECTROLYTE IMBALANCES AND LIPID DISORDERS. THIS CAN ALSO BE A NORMAL FINDING IN GOATS, PIGS, AND SOME DEER
1019	FS	Boxer X	10	7.41	5.82	14.7	42.2	72.5	25.3	34.8	12.5	0.36	0.021	21000	10	0.28	275	5.632	0.963	0.445	0.222		0.148	42	7	Normal	Occasional
1020	FS	Labrador X	11.5	9.19	8.17	17.4	51.7	63.3	21.3	33.6	14.4	0.78	0.064	64000	11.3	0.39	349	7.995	0.368	0.643	0.092		0.092	51	7.7	Normal	Rare
1021	MN	Golden Retriever	11.3	6.98	6.27	14.1	41.9	66.8	22.5	33.6	12.3	0.48	0.03	30000	12.8	0.31	239	5.654	0.209	0.419	0.628		0.07	42	7.4	Normal	Rare
1022	FS	American Staffordshire Terrier	5.2	7.55	7.52	18.5	54.7	72.7	24.6	33.9	13.4	0.84	0.063	63000	11.3	0.28	252	4.908	1.888	0.302	0.227			54	8.1	Normal			Moderate STATUS: FINAL NON-SPECIFIC POIKILOCYTOSIS IS PRESENT AND CONSISTS OF ECHINOCYTE-LIKE CELLS. THE RBC SHAPE CHANGES MAY BE AN ARTIFACT FROM SAMPLE PREPARATION OR STORAGE, BUT CAN ALSO BModerate Moderate E SEEN WITH ELECTROLYTE IMBALANCES AND LIPID DISORDERS. THIS CAN ALSO BE A NORMAL FINDING IN GOATS, PIGS, AND SOME DEER						0.227
1024	MN	Mixed	5.6	8.79	6.38	15.7	45.8	71.8	24.5	34.2	12.3	0.59	0.037	37000	10.5	0.28	264	7.032	0.176	0.703			0.879	45	6.8	Normal			Moderate STATUS: FINAL NON-SPECIFIC POIKILOCYTOSIS IS PRESENT AND CONSISTS OF ECHINOCYTE-LIKE CELLS. THE RBC SHAPE CHANGES MAY BE AN ARTIFACT FROM SAMPLE PREPARATION OR STORAGE, BUT CAN ALSO BModerate Moderate E SEEN WITH ELECTROLYTE IMBALANCES AND LIPID DISORDERS. THIS CAN ALSO BE A NORMAL FINDING IN GOATS, PIGS, AND SOME DEER
1025	MN	Australian Shepherd	10.5	8.04	6.9	16.9	49.4	71.7	24.5	34.2	13.1	0.41	0.028	28000	9.3	0.3	320	4.985	1.126	0.241	0.402		1.286	48	7.6	Normal		Occasional
1026	FS	Golden Retriever	11.7	7.96	6.36	15.1	44.6	70.2	23.8	33.8	12.2	0.44	0.028	28000	10.6	0.45	429	5.89	0.478	0.716	0.159	0.08	0.637	44	6.7	Normal	Rare
1027	MN	Terrier	10.6	6.2	6.41	15.5	46.7	72.9	24.2	33.2	12.8	0.48	0.03	30000	9.9	0.38	381	4.774	0.62	0.372	0.248		0.186	47	7.3	Normal
1029	MN	Mixed	11.3	8.81	6.2	14.6	42.6	68.6	23.5	34.2	13.1	0.25	0.015	15000	9.2	0.31	338	6.872	0.705	0.264	0.441		0.529	42	6.2	Normal	Rare		Moderate STATUS: FINAL NON-SPECIFIC POIKILOCYTOSIS IS PRESENT AND CONSISTS OF ECHINOCYTE-LIKE CELLS. THE RBC SHAPE CHANGES MAY BE AN ARTIFACT FROM SAMPLE PREPARATION OR STORAGE, BUT CAN ALSO BModerate Moderate E SEEN WITH ELECTROLYTE IMBALANCES AND LIPID DISORDERS. THIS CAN ALSO BE A NORMAL FINDING IN GOATS, PIGS, AND SOME DEER			Rare
1030	MN	German Shepherd	9.5	10.53	6.56	15.1	44.6	68	23	33.7	12.4	1.29	0.085	85000	9.5	0.33	350	8.529	0.842	0.316	0.737		0.105	44	6.2	Normal
1032	MN	Basset Hound	14	7.53	7.39	16.1	48	65	21.8	33.6	14	1.09	0.081	81000	10.5	0.27	256	4.819	2.033	0.226	0.226	0.075	1.416	46	6.8	Normal	Rare					Rare			0.151
1033	FS	Mixed	4.4	6.7	5.68	14	40.3	71	24.7	34.8		0.39	0.023	23000			276	4.757	0.469	0.335	0.67	0.067		41	8	normal	rare									NRBC% 1; NRBC# .07
1034	MN	Australian Shepard	11.8	3.83	6.8	16.1	50.3	74	23.7	32.1	12.2	0.21	0.014	14000	11.6	0.24	210	3.447	0.038	0.192			0.153	48	7.4	Normal	Rare	Rare					Rare
1035	MN	Labrador X	9	5.68	6.73	16.1	46.7	69.5	24	34.5	12.4	0.46	0.031	31000	11.6	0.33	281	4.714	0.17	0.17	0.227		0.398	46	6.8	Normal
1036	MN	Mixed	11.9	10.33	6.21	13.8	40.5	65.2	22.2	34	12.3	0.27	0.017	17000	10.2	0.31	303	8.574	0.103	1.136	0.413		0.103	39	7.5	Normal			Mild STATUS: FINAL NON-SPECIFIC POIKILOCYTOSIS IS PRESENT AND CONSISTS OF ECHINOCYTE-LIKE CELLS. THE RBC SHAPE CHANGES MAY BE AN ARTIFACT FROM SAMPLE PREPARATION OR STORAGE, BUT CAN ALSO BE SEEN WITH ELECTROLYTE IMBALANCES AND LIPID DISORDERS. THIS CAN ALSO BE A NORMAL FINDING IN GOATS, PIGS, AND SOME DEER
1037	FS	Labrador X	11.5	6.35	6.8	16.2	47.3	69.5	23.8	34.3	12.5	0.22	0.015	15000	11	0.22	201	3.937	1.524	0.381	0.127	0.064	0.318	46	7.6	Normal
1038	FS	Labrador Retriever	11	6.16	6.64	16.2	47.2	71.1	24.3	34.2	13.3	0.87	0.057	57000	8.8	0.22	246	4.682	0.185	0.431	0.123		0.739	46	6.1	Normal			Moderate				Rare
1039	FS	American Staffordshire Terrier	12	6.04	6.6	15.7	46.3	70.1	23.9	34	14	0.5	0.033	33000	10.7	0.33	313	4.409	0.06	0.302	0.423	0.544	0.242	45	8.7	Normal	Rare	Rare							0.06
1040	FS	Labrador Retriever	12	8.99	6.47	16	45.8	70.9	24.7	34.8	13.9	1.49	0.097	97000	9.9	0.26	259	6.743	0.899	0.18	0.539		0.629	45	6.9	Normal				Slight POLY			Rare	Slight MACRO
1041	FS	German Shepherd	1.5	7.53	7.95	18.4	54.8	68.9	23.2	33.7	12.8	0.4	0.031	31000	11.1	0.18	163	3.614	0.226	0.678	0.452		2.56	52	6.6	Decreased			Moderate
1042	MN	Golden Retriever	7	7.92	7.67	19.2	57.2	74.5	25	33.6	12.8	0.78	0.06	60000	12.2	0.48	395	5.544	1.742		0.554		0.079	55	6.4	Normal			Moderate				Rare
1044	FI	Boxer	12	8.26	5.81	14.6	43.6	75	25.1	33.5	13	0.58	0.034	34000	12.4	0.32	257	5.699	0.826	0.578	0.909		0.248	41	7.5	Normal						Rare		Slight MACRO
1045	FS	Labrador X	7.7	6.84	7.31	18.6	55.7	76.2	25.4	33.4	13.3	0.73	0.053	53000	9.3	0.35	374	3.625	2.189	0.342	0.616	0.068		53	7.3	Normal			Moderate
1046	FS	Australian Shepard	13.6	7.59	6.26	15.9	46.9	74.8	25.4	33.9	12.5	0.67	0.042	42000	10.2	0.27	266	5.693	0.835	0.455	0.38	0.076	0.152	44	7.5	Normal						Few		Slight MACRO
1047	FS	German Shepherd	10.6	6.65	8.31	18.9	57	68.6	22.8	33.2	14.5	0.93	0.077	77000	9.2	0.45	490	4.522	0.333	0.798	0.399		0.599	57	7.6	Normal			Mild STATUS: FINAL NON-SPECIFIC POIKILOCYTOSIS					Slight MICRO
1048	MI	Pitbull X	12.3	5.98	6.38	14.8	44.4	69.6	23.2	33.4	13.9	0.95	0.061	61000			181	4.545	0.239	0.299	0.06		0.837	42	7.3			Moderate
1052	MN	Mixed Breed Dog	13.5	6.66	7.33	17.5	51.8	70.7	23.9	33.8	14.3	0.35	0.026	26000	10.9	0.31	287	5.195	0.4	0.333	0.4		0.333	50	7.3	Normal	Rare
1054	MN	German Shepherd	7	7.16	6.12	14.5	42.6	69.7	23.7	34	13.7	0.46	0.028	28000	12.2	0.22	177	5.943	0.501	0.43	0.286			41	6.3	Decreased	Occasional		Mild
1055	FS	Border Collie	13.2	10	6.04	14.2	42.6	70.4	23.5	33.4	12.9	1.01	0.061	61000	11	0.37	334	7.2	1.8	0.4	0.5		0.1	39	6.8	Normal	Rare							Slight MACRO
1056	MN	German Shepherd	12	8.21	6.15	14.2	42.4	68.9	23.1	33.5	12.5	0.76	0.047	47000	10.4	0.33	315	6.486	0.739	0.246	0.657		0.082	40	7	Normal
1057	FS	Great Pyrenees	4.7	8.17	5.91	13.9	40.5	68.5	23.4	34.2	1900-01-12 16:48:00	0.47	0.028	28000	8.5	0.28	328	6.291	1.062	0.409	0.327		0.082	38	6.5	Normal			Moderate	Rare ACANTH
1058	MN	Border Collie X	8.6	6.46	7.62	16.9	50.3	66	22.1	33.6	13.1	0.71	0.054	54000	10.2	0.25	244	4.845	0.646	0.323	0.581		0.065	48	7.9	Normal
1059	FS	Golden Retriever	4.3	9.5	6.56	16.4	48	73.2	25	34.1	13	0.56	0.037	37000	10	0.31	306	7.695	0.19	0.855	0.19		0.57	45	7.4	Normal		Occasional								SmudgeWBC: RARE
1060	FS	Labrador Retriever	11.6	6.09	6.04	14.8	43.2	71.5	24.5	34.2	12.7	0.31	0.019	19000	11	0.32	293	4.811	0.305	0.487	0.305		0.183	40	6.8 SLIGHT LIPEMIA	Normal							Rare			SmudgeWBC: Rare; SmudgeRBC: Rare
1061	MN	German Shepherd	12.6	9.1	7.02	16.5	48.3	68.9	23.5	34.1	12.7	0.27	0.019	19000	12.5	0.23	187	7.917	0.546	0.273	0.182		0.182	46	6.8 SLIGHT HEMOLYSIS	Decreased	Occasional		Moderate
1062	MN	German Shepherd	10	7.96	6.66	15.7	45.1	67.8	23.6	34.7	13.7	0.43	0.029	29000	11.7	0.28	241	6.766	0.398	0.398	0.398			44	6.6	Normal	Occasional		Marked				Rare
1063	FS	Australian Cattle Dog	12	10.28	6.36	15	44.9	70.6	23.6	33.5	14	0.83	0.052	52000	10.1	0.28	282	6.888	1.953	0.925	0.411	0.103		44	6.6	Normal			Moderate			Rare
1064	FS	German Shepherd	10.8	9.02	7.2	16.1	48	66.7	22.4	33.6	12.9	0.58	0.042	42000	9.5	0.29	309	6.855		0.812	0.361		0.992	46	6.8	Normal			Moderate							SmudgeWBC Rare
1065	FS	Wirehaired Pointing Griffon	9.4	6.45	6.51	15.8	46.1	70.7	24.3	34.4	12.7	0.42	0.027	27000	12	0.31	255	2.903	1.419	0.516	0.452		1.161	45	6.4	Normal	Rare									SmudgeWBC Rare
1067	FS	American Staffordshire Terrier	6.8	8.45	8.12	19.2	54.6	67.2	23.6	35.1	12.7	0.52	0.042	42000			286	6.169	0.085	0.254	0.507		1.437	53	8.2 STATUS: FINAL RESULTS CONFIRMED SLIGHT HEMOLYSIS			Moderate	Moderate							SmudgeWBC Rare; SmudgeRBC Occasional
1069	MN	German Shepherd	0.6	13.2	5.83	12.7	38.5	66	21.9	33.1	13.5	1.04	0.061	61000	12	0.32	263	6.864	4.62	1.056	0.132		0.528	37	5.7	Normal	Occasional
1070	MN	Mixed Breed Dog	9	8.75	6.65	14.9	43.3	65.2	22.5	34.5	13.5	0.45	0.03	30000	11.2	0.38	339	7.263	0.438		0.963		0.088	42	6.7	Normal	Occasional
1071	FS	Labrador Retriever	11	6.23	6.39	15.3	44.4	69.5	24	34.6	13	0.39	0.025	25000	9.6	0.26	267	4.05	0.561	0.623	0.249		0.748	42	6.5	Normal
1073	MN	Mixed Breed Dog	13.8	9.58	8.37	18.4	56.5	67.5	22	32.6	13.5	0.89	0.074	74000	12.1	0.39	319	6.993	1.15	0.766	0.671					Normal	Occasional		53	7.8		Rare
1074	FS	Mixed Breed Dog	6.5	10.25	7.35	16.8	49.3	67.1	22.8	34	12.8	0.58	0.043	43000	9.6	0.33	347	7.995	1.025	0.615	0.308		0.308	47	7.5 SLIGHT HEMOLYSIS	Normal	Occasional					Rare
1075	FS	German Shepherd	7.3	17.23	6.65	14.2	43.6	65.6	21.4	32.6	13.2	0.4	0.027	27000	12.7	0.39	304	14.473	0.172	0.862	0.862		0.862	41	7.5	Normal			Mild
1077	MN	Mixed Breed Dog	9.8	4.82	6.67	15.7	45.8	68.7	23.5	34.2	12.7	0.3	0.02	20000	9	0.2	225	3.567	0.916	0.096	0.193		0.048	43	6.7	Normal			Mild
1078	FI	Labrador Retriever	10.3	8.02	6.72	14.6	43.2	64.3	21.7	33.8	13.2	0.42	0.028	28000	13	0.51	396	5.855	0.561	0.642	0.722		0.241	41	7.1	Normal			Marked					Slight
1079	MN	German Shepherd	10.6	7.07	7.27	15.6	47.5	65.4	21.5	32.8	13.8	0.6	0.044	44000	10.8	0.4	373	5.373	0.495	0.566	0.424		0.212	45	7.3	Normal										SmudgeWBC Rare
1080	MN	Labrador Retriever	10.3	7.56	6.93	15.7	46.2	66.6	22.7	34.1	13.2	0.36	0.025	25000	11.2	0.48	432	4.99	0.605	0.832	0.076	0.076	0.983	45	7.2	Normal										SmudgeWBC Rare
1081	FS	Labrador Retriever	9	5.61	6.92	16.7	48.8	70.5	24.1	34.2	12.5	0.36	0.025	25000	10.5	0.34	320	4.151	0.224	0.393	0.281		0.561	46	6.7	Normal										SmudgeWBC Rare; SmudgeRBC Few
1082	MN	German Shepherd	10	7.28	6.45	14.7	43.1	66.8	22.8	34.2	14	0.43	0.028	28000	13.3	0.3	226	4.368	0.728	0.364	1.019		0.801	42	6.2	Normal										HYPER RARE
1083	FS	German Shepherd	6	15.6	7.38	16.9	50.5	68.5	22.9	33.5	13	0.74	0.054	54000	10.1	0.41	407	12.636	0.156	1.404			1.404	48	7.2	Normal										HYPER Rare
1084	MN	German Shepherd	6	11.87	7.32	17.3	50	68.3	23.6	34.5	11.8	0.43	0.032	32000	9.8	0.22	227	9.496	0.475	1.424	0.475			48	6.6 SLIGHT HEMOLYSIS	Normal
1085	M	Basset Hound	5	8.05	8.77	19.7	58.4	66.7	22.4	33.6	13.9	1.54	0.135	135000	10.3	0.41	395	5.394	0.725	0.805	0.242		0.886	57	6.6	Normal				Slight						SmudgeWBC Rare; NRBC% 2; NRBC# 0.16; SmudgeRBC Occasional
1087	FS	Foxhound	10	7.57	8.32	17.7	53.2	64	21.3	33.3	13	0.5	0.041	41000	11.4	0.42	370	5.223	0.303	0.53	0.151		1.363	53	7.5	Normal										SmudgeWBC Rare
1089	MN	American Staffordshire Terrier	9	7.31	6.58	14.6	42.4	64.4	22.2	34.5	13.4	1.25	0.082	82000	9.7	0.41	426	4.752	0.512	0.95	0.073		1.023	41	6.2 SLIGHT ICTERUS	Normal				Slight						SmudgeWBC Rare; NRBC% 1; NRBC# 0.07
1090	FS	Saluki	12	3.13	9.44	20.9	63.7	67.4	22.1	32.8	13.7	0.47	0.044	44000			209	2.003	0.72	0.157	0.188	0.031	0.031	61	6.7 SLIGHT HEMOLYSIS	Normal		Moderate								NRBC% 3; NRBC# 0.09
2001	FS	Boxer	9	6.31	6.6	15.8	47.3	71.6	23.9	33.4	12.9	1.28	0.084	84000	8.8	0.36	406	3.975	0.947	0.316	0.505		0.505	44	7.1 SLIGHT LIPEMIA	Normal					0.063					SmudgeWBC Rare; SmudgeRBC Occasional
2005	FS	Golden Retriever	8	13.67	7.42	16.4	48.8	65.8	22.1	33.6	12.3	0.77	0.057	57000	11.2	0.34	305	11.209	0.684	0.82	0.684		0.273	48	7.8	Normal	Occasional					Rare
2006	MN	Siberian Husky	8	9.76	6.88	15.7	49.7	72.2	22.8	31.5	14.3	1.76	0.121	121000	12.9	0.3	230	7.222	1.171	0.39	0.488		0.488	46	7.5	Normal				Slight				Slight		SmudgeWBC Rare; NRBC% 2; NRBC# 0.19
2007	FS	Great Pyrenees	3	6.86	6.54	15.7	47.2	72.1	23.9	33.2	11.8	0.41	0.027	27000	10.2	0.24	236	4.665	0.823	0.755	0.343	0.069	0.206	44	6.5 SLIGHT HEMOLYSIS	Normal	Rare		Slight							SmudgeRBC Rare
2009	FS	Mixed Breed Dog	6	7.49	6.47	16	48.3	74.6	24.7	33.1	13.5	0.93	0.06	60000	10.3	0.32	308	6.067	0.674	0.15	0.375	0.075	0.15	46	8.2 SLIGHT HEMOLYSIS	Normal										SmudgeRBC Rare
2012	FS	Labrador X	15	5.9	6.73	14.8	45.3	67.3	22	32.7	12.6	0.48	0.032	32000	9.8	0.33	341		0.85	0.21	0.43														0.01	NEUT# 4.39; LUCABS 0.01
2014	FS	Pitbull X	9	7.1	7.81	20.1	59.2	75.9	25.7	33.9	12.7	0.53	0.041	41000	10.2	0.21	205	3.905	1.633	0.781	0.142	0.071	0.568	56	6.7 MILD HEMOLYSIS	Normal								Slight
2017	FS	Retriever	10	10.27	7.15	16.5	51.3	71.8	23.1	32.2	12.3	0.57	0.041	41000	14.6	0.53	362	6.676	0.411	0.514	2.465		0.205	49	7.4	normal	occasional		slight
2020	FS	American Staffordshire Terrier	8	5.47	7.51	17.9	53.8	71.6	23.8	33.3	12.5	0.9	0.067	67000	10.7	0.36	334	4.048	0.985	0.055	0.274		0.109	52	7.1	Normal			Moderate	Few						NRBC% 2; NRBC# 0.11
2021	MN	Mixed Breed Dog	2	3.85	6.72	15.8	48.3	71.9	23.5	32.7	12.4	0.26	0.018	18000	10.4	0.21	198	2.618	0.154	0.462	0.154	0.116	0.347	47	7.7	Normal			Mild							SmudgeWBC Occasional
2022	MN	Labrador X	5	6.79	6.67	15.9	49.1	73.6	23.8	32.4	12.7	0.56	0.037	37000	12.7	0.31	242	4.889	0.611	0.815	0.136	0.068	0.272	47	9.2	Normal		Few						Slight		SmudgeWBC Rare; HJBODY Rare
2023	FS	German Shepherd	6	6.96	6.7	17.2	49.2	73.4	25.8	35.1	13.5	0.85	0.057	57000	10	0.23	225	5.011	0.348	0.209	1.044	0.07	0.278	47	6.5	Normal			Moderate	Rare						ECCEN Rare
2024	MN	Australian Cattle Dog	15	4.99	8.25	17.8	54.8	66.4	21.6	32.5	13.1	0.43	0.036	36000	9.2	0.32	348	3.743	0.499	0.349	0.25		0.15	52	7.3	Normal	Occasional
2025	FS	Labrador X	14	9	5.86	12.9	39.2	66.8	22.1	33.1	12.1	0.84	0.05	50000	9.6	0.36	372	7.47	0.63	0.72	0.09		0.09	36	7.4	Normal	Occasional		Mild
2027	MN	German Shepherd	2	5.71	7.51	18.2	52.5	69.9	24.2	34.6	12.3	0.31	0.023	23000	10.7	0.23	215	3.426	0.514	0.171	0.628	0.057	0.914	52	6.1	normal										NRBC 1% NRBC# 0.06
2030	FS	Mixed Breed Dog	14	8.03	6.7	16.6	45.8	68.4	24.8	36.3	13	0.89	0.059	59000			380	5.942	0.803	0.241	0.402	0.08	0.562	44	7.8			Many								SmudgeWBC Few; SmudgeRBC Few
2032	MN	Chow chow	13	6.26	5.97	14.7	42.1	70.5	24.7	35	13.3	0.71	0.042	42000	8.7	0.22	252	3.819	0.563	0.689	0.313	0.063	0.814	41	7.7	Normal			Moderate							SmudgeWBC Occasional; NRBC% 1; NRBC# 0.06
2034	MN	Labrador Retriever	11	4.49	6.63	15.6	44.3	66.8	23.6	35.3	12.6	0.61	0.041	41000	10.4	0.22	216	3.053	0.539	0.269	0.135	0.135	0.359	43	8	Normal										NRBC% 3; NRBC# 0.13
2035	MN	Mixed Breed Dog	9	10.99	7.06	17	49.8	70.5	24	34.1	12	0.28	0.02	20000	9	0.2	219	7.913	1.429	0.769	0.22		0.55	48	6.8	Normal									0.11	NRBC% 1, NRBC# 0.11, SmudgeWBC Rare
2037	F	German Shepherd	4	7.98	7.72	19.2	55.4	71.8	24.9	34.7	12.2	0.58	0.045	45000	11.7	0.26	222	6.145	0.559	0.638	0.399	0.239		54	7.1 MILD HEMOLYSIS	Normal			Mild					Slight
2039	MN	Mixed Breed Dog	8	7.86	7.9	18.2	53.3	67.5	23.1	34.2	12.3	0.36	0.029	29000	10.8	0.33	302	6.602	0.393	0.157	0.472		0.236	51	7.8	Normal	Occasional		Slight
2040	FS	Mixed Breed Dog	7	4.77	5.5	12.7	37	67.2	23.1	34.4	12.6	0.65	0.036	36000	10	0.21	211	2.767	1.097	0.286	0.191		0.429	37	7.9	Normal
2043	MN	Pitbull X	7	6.73	6.63	16	45.1	68	24.1	35.5	13.4	0.86	0.057	57000	10.7	0.22	202	4.913	0.942	0.337	0.337		0.202	45	6.5	Normal	Rare		Moderate
2044	FS	Border Collie	10	5.36	6.63	16.6	46.6	70.3	25.1	35.7	12.6	0.45	0.03	30000	9.5	0.31	326	3.43	1.179	0.107	0.214		0.429	46	6.5	Normal		Rare	Mild	Rare						SmudgeWBC Few; OVALO Occasional
2046	FS	Mixed Breed Dog	13	5.71	6.73	16	45.7	67.9	23.8	35	12.9	0.48	0.033	33000	9.3	0.33	358	3.712	0.857	0.4	0.228		0.514	43	7.1	Normal
2050	MN	Australian Shepherd	9	6.29	6.57	14.3	41.7	63.5	21.9	34.4	13	0.62	0.04	40000			341	4.529	0.692	0.44	0.189		0.44	43	6.8			Moderate						Slight		HYPO Slight
2051	FS	Labrador X	12	5.07	7.21	16.2	46.4	64.3	22.4	34.9	14.1	0.82	0.059	59000	10.8	0.29	273	3.904	0.761	0.203				46	6.5	Normal	Occasional		Moderate
2052	FS	Golden Retriever	6	7.51	6.69	17.2	49.6	74.2	25.8	34.8	12.3	1.64	0.11	110000	11.4	0.21	187	5.858	1.051	0.225	0.075		0.3	47	7.1	Decreased	Occasional		Slight
2056	MN	Giant Schnauzer	11	6.53	7.92	18.9	54.2	68.4	23.9	34.9	13.1	0.77	0.061	61000	11.9	0.21	174	4.31	1.175	0.196	0.261		0.588	54	8	Decreased	Occasional		Slight							NRBC% 1; NRBC# 0.06
2057	MN	Pug	13	12.74	5.86	15	44.8	76.5	25.6	33.5	14	2.05	0.12	120000	9.3	0.78	842	9.428	1.784	0.892			0.637	44	7.3	Increased	Occasional					Rare		Slight		SmudgeRBC Occasional
2058	MN	Welsh Corgi	14	5.28	5.95	13.8	39.8	66.8	23.2	34.8	12.9	0.41	0.024	24000	8.8	0.3	343	3.907	0.528	0.528	0.211	0.053	0.053	40	7.4	normal										NRBC% 1; NRBC# .05
2060	M	German Shepherd	4	10.23	7.35	17.6	50.7	69	23.9	34.6	12.2	.47	.034	34000	9.9	0.24	244	8.593	.307	0.716	0.205		0.307	52	7.1	normal	rare	few						rare		Hyperseg Occasional; Ovalo Occasional

## Sheet: Chem
Study ID	Sex	Breed	Age (years)	GLU	BUN	CREA	PHOS	CA	MG	TP	ALB	GLOB	A/G	CHOL	BILIT	ALP	ALT	AST	GGT	CK	NA	K	CL	HCO3	AGAP	NA/K	C-OSM	AMY	LI	ICT	HEMO	LIPE
1001	FS	Coonhound	8.5	102	15	0.9	4	10.4	2.2	6.1	4	2.1	1.9	182		23	24	26	4	117	149	4.5	113	25	15.5	33.1	296.5	666	73	0	6	2
1003	FS	Labrador Retriever	5.4	97	11	1.1	3.5	9.8	2	5.5	3.4	2.1	1.62	186		24	36	21		86	148	4.1	116	21	15.1	36.1	292.2	451	53	0	93	1
1004	FS	Mixed	9	85	15	1.1	2.9	11.3	2.4	6.9	4.2	2.7	1.56	207	<0.2	36	25	33	<3	314	150	4.9	111	23	20.9	30.6	298.2	528	26	0	22	14
1009	MN	Border Collie	10.5	89	15	1.3	3.9	10.2	2.4	6.3	3.7	2.6	1.42	378	<0.2	118	70	30	<3	112	148	5.1	113	21	19.1	29	295.1	581	53	0	79	79
1011	FS	Newfoundland	7.3	98	12	0.8	5	10.3	2.2	6.1	3.2	2.9	1.1	175	0.2	63	21	28	5	284	149	4.6	114	20	19.6	32.4	295.4	564	64	0	4	1
1012	FS	Australian Shepherd	10.7	111	11	0.7	4.6	10.6	2	6.1	3.9	2.2	1.77	297	<0.2	145	87	32	4	198	148	4.5	110	19	23.5	32.9	293.7	486	93	0	9	8
1014	MN	Border Collie	13.5	97	17	1	3.8	10.5	2.1	5.9	3.8	2.1	1.81	187	<0.2	409	81	34	11	103	150	4.9	116	16	22.9	30.6	299.6	1394	84	0	8	15
1015	FS	Siberian Husky	8.3	153	10	0.8	4.6	10	1.8	6	3.8	2.2	1.73	255	<0.2	187	110	23	<3	78	144	4.8	112	17	19.8	30	288.8	688	238	0	4	4
1017	MN	Collie	8	107	19	0.9	3.9	10.1	2	6.1	3.5	2.6	1.35	246	<0.2	12	18	22	4	140	146	4.1	112	19	19.1	35.6	291.9	435	46	0	8	2
1019	FS	Boxer X	10	107	9	0.8	4.7	10.3	2.1	6.4	3.4	3	1.13	277	0.5	311	465	100	13	110	147	4.5	114	18	19.5	32.7	290.9	871	40	1	10	3
1020	FS	Labrador X	11.5	77	12	0.7	4.5	11.1	2.4	6.6	3.9	2.7	1.44	277	<0.2	102	160	26	6	228	150	5.1	108	22	25.1	29.4	297	977	235	0	30	5
1022	FS	American Staffordshire Terrier	5.2	91	8	0.8	3.3	10.6	2.1	8	3.4	4.6	0.74	221	<0.2	170	15	27	<3	102	145	4.4	109	22	18.4	33	285.8	543	27	0	15	1
1021	MN	Golden Retriever	11.3	81	9	0.6	3.5	11.3	1.8	6.8	3.9	2.9	1.34	271	<0.2	102	120	31	<3	121	149	4.4	112	21	20.4	33.9	293	784	25	0	35	1
1024	MN	Mixed	5.6	113	21	0.7	5.5	9.8	2.4	6.3	3.9	2.4	1.63	251	<0.2	308	29	26	<3	105	149	4.7	116	17	20.7	31.7	299.7	467	77	0	13	8
1025	MN	Australian Shepherd	10.5	103	12	1	4.3	10.2	2.5	6.1	3.7	2.4	1.54	223	<0.2	28	46	32	<3	84	149	4.7	114	20	19.7	31.7	295.9	574	111	0	48	6
1026	FS	Golden Retriever	11.7	150	15	0.6	5.7	10.6	2.3	6.4	3.9	2.5	1.56	189	<0.2	34	30	18	<3	71	145	4.5	110	18	21.5	32.2	291.8	752	43	0	14	1
1027	MN	Terrier	10.6	85	18	0.9	4.5	9.3	1.9	6.8	4.3	2.5	1.72	243	<0.2	194	102	31	<3	115	145	5.3	106	22	22.3	27.4	290.7	678	161	0	22	9
1029	MN	Mixed	11.3	76	18	1.2	2	10	1.8	6.1	3.7	2.4	1.54	214	<0.2	133	44	34	3	140	145	4.5	111	19	19.5	32.2	288.7	533	136	0	14	0
1030	MN	German Shepherd	9.5	96	14	0.6	4.6	9.8	2.1	5.9	3.5	2.4	1.46	173	<0.2	37	37	21	<3	113	147	4.5	115	17	19.5	32.7	292.1	963	44	0	41	0
1032	MN	Basset Hound	14	95	18	1	3.5	10.4	2	6.6	3.9	2.7	1.44	130	<0.2	95	58	<5	<3	340	147	4.4	113	17	21.4	33.4	293.3	967	124	0	385	69
1033	FS	Mixed	4.4	79	9	0.7	3.4	10.8	2	7.2	3.5	3.7	0.95	263	<0.2	186	25	31	<3	104	144	4.8	111	18	19.8	30	284.4	570	54	0	16	2
1034	MN	Australian Shepard	11.8	146	17	0.8	5.7	10.4	2.4	6.4	4	2.4	1.67	340	<0.2	162	43	23	4	183	147	4.9	112	17	22.9	30	296.7	317	101	0	22	4
1035	MN	Labrador X	9	89	14	0.7	3.7	10.2	1.9	6.3	4.2	2.1	2	247	<0.2	24	45	33	<3	189	148	4.4	112	21	19.4	33.6	293.4	322	105	0	78	4
1036	MN	Mixed	11.9	94	12	0.8	2.6	12	2	6.6	3.6	3	1.2	335	<0.2	153	12	26	3	121	145	5.1	112	19	19.1	28.4	288.7	514	57	0	10	4
1037	FS	Labrador X	11.5	106	14	1	3.1	10.8	2.1	6.7	4	2.7	1.48	326	<0.2	369	86	40	<3	238	145	4.9	108	18	23.9	29.6	289.7	1154	103	0	175	11
1038	FS	Labrador Retriever	11	104	13	0.9	3.2	9.7	2	5.7	3.6	2.1	1.71	199	<0.2	29	42	35	<3	107	145	4.1	111	22	16.1	35.4	287.7	387	45	0	20	1
1039	FS	American Staffordshire Terrier	12	92	17	0.7	3.9	10.4	2.3	7.5	3.8	3.7	1.03	326	<0.2	171	149	76	8	113	146	5	110	22	19	29.2	292	1032	67	0	20	43
1040	FS	Labrador Retriever	12	85	23	1.1	3.3	10.2	2.3	6.1	3.8	2.3	1.65	236	<0.2	60	48	35	<3	112	148	4.6	111	24	17.6	32.2	296.8	766	89	0	57	70
1041	FS	German Shepherd	1.5	81	11	0.8	4.2	10.8	2	6.2	3.9	2.3	1.7	170	<0.2	28	22	20	<3	98	145	4.3	112	17	20.3	33.7	286.1	850	175	0	35	3
1042	MN	Golden Retriever	7	77	16	1.1	3.3	10	2.6	5.3	3.5	1.8	1.94	253	<0.2	26	28	34	<3	122	149	4.6	115	20	18.6	32.4	295.7	1090	59	0	67	7
1044	FI	Boxer	12	131	13	0.6	4.6	11	2.1	6.6	4	2.6	1.54	337	<0.2	347	72	22	4	139	149	4.2	113	22	18.2	35.5	296.9	839	147	0	15	3
1045	FS	Labrador X	7.7	109	15	1.1	3.5	10.6	2.3	6.6	4	2.6	1.54	280	<0.2	64	78	21	4	92	146	5	115	16	20	29.2	292.3	713	43	0	19	7
1046	FS	Australian Shepard	13.6	87	15	0.8	4.4	11	2.2	6.1	3.6	2.5	1.44	315	<0.2	421	84	22	<3	140	150	4.7	113	19	22.7	31.9	297.9	1021	102	0	30	3
1047	FS	German Shepherd	10.6	92	19	1.4	4.1	10.6	2.3	6.6	3.9	2.7	1.44	213	<0.2	203	50	25	<3	115	146	5.2	108	24	19.2	28.1	293.1	677	103	0	80	6
1048	MI	Pitbull X	12.3	123	14	1.2	3.1	10.3	1.9	6.6	3.7	2.9	1.28	271	<0.2	175	49	32	<3	171	147	3.9	112	21	17.9	37.7	292.5	908	58	0	21	7
1052	MN	Mixed Breed Dog	13.5	73	16	1.1	3.4	10.5	2.1	6.7	4	2.7	1.48	244	<0.2	49	56	21	<3	90	147	4.6	114	19	18.6	32	291.7	818	52	0	14	13
1054	MN	German Shepherd	7	88	15	1	3	10	1.9	5.7	3.7	2	1.85	265	0.2	24	25	29	<3	102	143	4.4	113	17	17.4	32.5	284.4	582	35	0	18	6
1055	FS	Border Collie	13.2	129	18	1.1	7	11	1.9	6	4.2	1.8	2.33	257	<0.2	221	41	24	<3	124	149	4.8	110	21	22.8	31	299.7	580	96	0	31	7
1056	MN	German Shepherd	12	120	13	0.7	3.7	10.2	2	5.9	3.6	2.3	1.57	395	<0.2	88	48	23	4	99	148	4.2	113	20	19.2	35.2	294.4	679	53	0	11	7
1057	FS	Great Pyrenees	4.7	84	14	1.1	3.3	9.7	2.1	6.1	3.7	1900-01-02 09:36:00	1.54	190	<0.2	25	25	29	4	147	149	4.5	117	19	17.5	33.1	295.2	452	86	0	9	5
1058	MN	Border Collie X	8.6	94	17	1.1	3.2	11	2.1	6.8	4.1	2.7	1.52	351	<0.2	49	139	42	<3	189	145	4.9	111	19	19.9	29.6	290.1	762	56	0	17	4
1059	FS	Golden Retriever	4.3	91	8	0.6	2.4	10.7	2.1	6.5	4.4	2.1	2.1	373	<0.2	47	38	43	3	216	148	4	112	17	23	37	290.6	360	59	0	23	6
1060	FS	Labrador Retriever	11.6	83	21	0.7	4.5	10.4	2	5.6	4.1	1.5	2.73	319	<0.2	96	66	27	<3	210	146	4.7	111	17	22.7	31.1	292.4	899	130	0	29	61
1061	MN	German Shepherd	12.6	77	26	1.6	3.9	10.2	1.9	6	3.3	2.7	1.22	271	<0.2	26	55	31	<3	136	149	4.4	111	17	25.4	33.9	298.9	832	92	0	17	5
1062	MN	German Shepherd	10	77	13	0.9	2.2	9.8	1.8	6	3.3	2.7	1.22	226	<0.2	19	24	28	<3	65	145	4.2	112	17	20.2	34.5	286.4	724	57	0	8	4
1063	FS	Australian Cattle Dog	12	101	12	0.6	4.5	9.7	2.1	6.2	3.2	3	1.07	188	<0.2	71	74	36	7	129	145	4.5	112	18	19.5	32.2	288	478	52	0	13	6
1064	FS	German Shepherd	10.8	47	16	0.9	3.9	9.8	2.3	6.2	3.3	2.9	1.14	150	<0.2	33	52	40	5	207	144	4.3	109	18	21.3	33.5	284.2	766	79	0	13	3
1065	FS	Wirehaired Pointing Griffon	9.4	89	12	1.1	3.3	10.6	2.1	5.9	3.7	2.2	1.68	189	<0.2	18	23	46	<3	167	148	4.5	114	20	18.5	32.9	292.9	511	23	0	26	4
1067	FS	American Staffordshire Terrier	6.8	69	13	0.9	2.9	10.9	2.5	6.8	4.3	2.5	1.72	385	<0.2	57	73	34	<3	159	149	4.7	107	23	23.4	32	294.3	597	131	0	32	39
1069	MN	German Shepherd	0.6	93	15	0.5	8.6	10.7	1.8	5.1	3.4	1.7	2	229	<0.2	104	28	23	<3	300	142	4.5	109	17	20.8	31.4	283.1	450	17	0	14	4
1070	MN	Mixed Breed Dog	9	161	7	0.5	4.7	10.4	1.9	6	3.8	2.2	1.73	215	<0.2	62	54	27	<3	113	143	4.5	108	21	18.1	31.7	285.8	433	62	0	8	14
1071	FS	Labrador Retriever	11	94	15	1.1	3.1	10.2	2.2	6.1	4	2.1	1.9	264	<0.2	94	66	26	<3	98	146	5	112	21	18.1	29.3	291.4	443	55	0	17	6
1073	MN	Mixed Breed Dog	13.8	53	15	1.1	3.1	11.4	2.1	6.7	4.1	2.6	1.58	350	<0.2	928	112	37	<3	190	147	4.3	109	16	26.6	33.9	289.8	925	152	0	43	10
1074	FS	Mixed Breed Dog	6.5	82	22	1	4.2	10.8	2.1	6.7	3.6	3.1	1.16	217	<0.2	46	47	22	<3	82	146	5.2	109	21	21.3	28.3	293.6	648	79	0	20	11
1075	FS	German Shepherd	7.3	128	13	0.9	5.6	10.2	2.3	6.5	3.8	2.7	1.41	243	<0.2	37	28	19	<3	71	152	4	117	18	21.1	37.6	302	974	164	0	23	4
1077	MN	Mixed Breed Dog	9.8	103	16	1.1	3.3	10.2	1.9	6.2	3.7	2.5	1.48	227	<0.2	184	45	25	4	76	146	4	110	24	16	36.3	290.5	663	192	0	7	5
1078	FI	Labrador Retriever	10.3	88	12	0.6	3.3	9.8	2	6.1	4	2.1	1.9	296	<0.2	222	70	27	<3	184	146	4.2	111	19	20.7	34.6	288.6	508	76	0	26	5
1079	MN	German Shepherd	10.6	96	7	0.8	3.2	9.9	2.4	6.3	3.8	2.5	1.52	306	0.2	112	47	35	<3	359	147	4.6	111	20	20.9	32.2	289.8	681	123	0	105	12
1080	MN	Labrador Retriever	10.3	98	29	0.9	4	10.3	2.1	6.2	4	2.2	1.82	253	<0.2	56	67	19	4	73	145	4.7	111	21	18	30.9	294.2	886	61	0	9	6
1081	FS	Labrador Retriever	9	103	17	0.9	3.2	9.8	2.1	5.9	3.8	2.1	1.81	225	<0.2	167	58	23	<3	83	147	4.2	111	22	18.7	35.4	292.9	926	69	0	40	69
1082	MN	German Shepherd	10	89	19	0.9	4	9.8	2.4	5.5	3.5	2	1.75	214	<0.2	48	35	25	<3	150	148	5	117	18	18.4	29.4	296.4	705	66	0	41	14
1083	FS	German Shepherd	6	73	14	0.9	3.3	10.6	2.4	6.7	3.7	3	1.23	211	<0.2	35	34	45	<3	292	150	4.1	115	15	23.9	36.2	295.8	849	146	0	139	9
1084	MN	German Shepherd	6	122	12	0.8	4.9	10	1.9	5.9	3.6	2.3	1.57	217	<0.2	25	41	20	<3	97	146	4.5	113	17	20.4	32.2	291.1	570	39	0	15	3
1085	M	Basset Hound	5	99	19	1	3	10.3	2	6.3	3.8	2.5	1.52	102	<0.2	29	163	60	<3	319	148	4.8	112	20	21	31.2	296.4	967	84	0	36	9
1087	FS	Foxhound	10	84	16	0.9	2.8	10.7	2.2	6.6	4.3	2.3	1.87	252	<0.2	159	49	25	<3	103	150	4.5	115	17	22.7	33.6	297.7	1140	145	0	16	8
1089	MN	American Staffordshire Terrier	9	104	17	1.1	3.3	10.3	2.3	5.6	3.3	2.3	1.43	193	<0.2	64	34	51	<3	281	146	5	110	24	17.2	29.2	292.7	588	48	0	92	10
1090	FS	Saluki	12	83	19	1.1	3.7	10.2	2.1	6.2	4.3	1.9	2.26	262	0.3	234	114	34	7	103	146	5.1	109	22	20.2	28.5	292.5	585	118	0	18	8
2001	FS	Boxer	9	108	10	0.9	3.8	10.2	2.4	6.2	3.8	2.4	1.58	289	<0.2	47	47	26	<3	149	146	4.7	110	22	18.6	31.3	289.8	611	60	0	36	32
2005	FS	Golden Retriever	8	89	12	0.7	2.7	10.8	2.1	6.8	3.4	3.4	1	229	<0.2	85	21	26	<3	95	148	4.3	112	20	20.1	34.2	292.6	705	38	0	37	9
2006	MN	Siberian Husky	8	94	9	0.7	3.3	10.8	2.2	6.5	3.8	2.7	1.41	315	<0.2	77	36	31	<3	343	150	4.7	119	13	23	32.1	296.1	848	87	0	20	23
2007	FS	Great Pyrenees	3	95	16	1.3	3.4	10.2	2.3	5.5	3.7	1.8	2.06	298	<0.2	20	26	35	<3	94	148	5	115	21	17.2	29.8	295.5	556	105	0	21	9
2009	FS	Mixed Breed Dog	6	89	11	1	2.4	10.4	2	6.8	3.8	3	1.27	453	<0.2	72	21	26	<3	76	146	3.9	108	20	21.5	37.3	287.7	397	52	0	43	30
2012	FS	Labrador X	15	91	23	0.9	3.5	10.5	2.1	6.3	4.1	2.2	1.86	250	<0.2	387	80	23	4	124	147	4.8	111	20	20.4	30.4	295.7	810	68	0	19	3
2014	FS	Pitbull X	9	75	22	1.4	3.7	10.6	2.3	6.3	3.6	2.7	1.33	243	<0.2	66	38	37	<3	542	148	4.9	112	21	20.1	30.4	296.4	1300	162	0	172	8
2017	FS	Retriever	10	69	15	0.9	3.2	10.5	2.3	6.5	4.1	2.4	1.71	192	<0.2	53	47	34	<3	113	146	4.7	113	17	20.6	31.3	289.4	444	74	0	38	16
2020	FS	American Staffordshire Terrier	8	92	14	1.2	3	10.3	2.3	6.4	3.9	2.5	1.56	249	0.2	27	41	35	<3	223	146	4.2	111	19	19.9	34.7	289.5	523	30	0	38	5
2023	FS	German Shepherd	6	84	20	1.3	3.6	10.1	2.2	5.6	3.4	2.2	1.55	242	<0.2	31	25	17	<3	91	143	4.3	112	17	18.5	33.6	285.7	809	67	0	24	10
2022	MN	Labrador X	5	85	12	0.9	2.7	10.9	2.2	6.6	3.7	2.9	1.28	887	<0.2	47	25	27	<3	122	144	4.9	107	22	19.7	29.3	286	406	51	0	25	20
2021	MN	Mixed Breed Dog	2	72	20	1	3.6	11	2.1	6.6	4.2	2.4	1.75	267	0.2	47	27	34	<3	174	147	4.3	109	22	20.2	33.9	292.6	561	17	0	26	6
2024	MN	Australian Cattle Dog	15	85	19	0.9	2.7	11.7	2	6	4	2	2	256	<0.2	176	30	26	5	103	147	5.3	113	20	19	27.7	294.8	646	46	0	17	23
2025	FS	Labrador X	14	97	58	1.7	2.4	10	2.9	6.6	3.6	3	1.2	245	<0.2	8	45	53	<3	521	148	4.4	113	17	22.8	33.4	309.6	1090	59	0	294	17
2027	MN	German Shepherd	2	87	19	1.4	4.5	11.1	2.2	6.2	4.3	1.9	2.26	227	<0.2	24	25	17	3	86	148	4.8	114	20	18.9	30.8	295.8	648	57	0	15	4
2030	FS	Mixed Breed Dog	14	92	21	0.6	4.9	10.6	2.3	6.5	4.3	2.2	1.95	251	<0.2	207	85	25	<3	162	146	5.4	109	19	23.2	27.2	294.2	753	80	0	56	93
2032	MN	Chow chow	13	89	19	1.2	3.3	11.1	2.2	6.7	4.3	2.4	1.79	330	<0.2	66	169	37	3	124	147	4.2	112	19	20.6	34.8	293	714	116	0	6	4
2034	MN	Labrador Retriever	11	89	13	1	3.1	10.9	2	6.6	3.9	2.7	1.44	195	<0.2	56	136	29	<3	111	148	4.4	113	22	17.8	33.6	293.1	1149	58	0	21	5
2035	MN	Mixed Breed Dog	9	66	18	1	3.7	10.6	2.2	6.3	3.9	2.4	1.63	209	<0.2	39	47	39	<3	112	149	3.6	110	24	18.9	41.5	293.9	948	97	0	27	7
2037	F	German Shepherd	4	76	11	1.1	3.7	10.8	2	6.3	3.7	2.6	1.42	243	<0.2	37	38	31	<3	149	147	4.5	110	22	19.7	32.5	290	812	228	0	40	5
2039	MN	Mixed Breed Dog	8	89	3	0.7	2.7	11	2	6.8	3.9	2.9	1.34	388	<0.2	271	213	57	5	101	145	4.4	110	22	17.7	33.3	283.8	510	99	0	9	3
2040	FS	Mixed Breed Dog	7	91	16	1.3	3.7	10.7	2.2	6.5	3.7	2.8	1.32	549	<0.2	160	40	23	<3	118	144	4.3	110	18	19.9	33.6	286.6	479	109	0	15	7
2043	MN	Pitbull X	7	101	16	1.2	2.6	9.7	2	5.5	3.5	2	1.75	282	<0.2	17	30	28	<3	112	146	4.4	111	20	19	33.3	291.1	351	40	0	23	7
2044	FS	Border Collie	10	97	20	1	3.2	9.9	1.8	5.6	3.3	2.3	1.43	199	<0.2	34	46	20	<3	70	147	4.6	116	18	17.5	31.9	294.5	531	36	0	18	4
2046	FS	Mixed Breed Dog	13	87	17	0.7	4	10.2	2.3	6	3.7	2.3	1.61	310	<0.2	489	325	27	6	82	145	4.3	109	22	18.7	33.9	288.6	477	53	0	32	47
2050	MN	Australian Shepherd	9	92	12	0.8	4	10.4	2.3	6.2	4	2.2	1.82	214	<0.2	56	58	33	<3	110	145	4.7	110	22	18.2	30.9	287.8	804	110	0	22	10
2051	FS	Labrador X	12	80	9	0.9	3.8	10	1.9	5.6	3.3	2.3	1.43	203	<0.2	49	33	27	<3	73	146	4.6	113	18	19.7	31.9	287.7	819	55	0	16	5
2052	FS	Golden Retriever	6	105	13	1.1	1.4	10.1	2.2	6.1	3.9	2.2	1.77	310	<0.2	37	40	46	<3	166	148	4.1	114	18	20.3	36.4	293.3	441	46	0	19	10
2056	MN	Giant Schnauzer	11	81	11	0.8	2	11.2	1.8	7.2	4.1	3.1	1.32	292	<0.2	46	33	31	<3	191	146	4.3	110	19	20.9	34.1	287.9	445	86	0	31	8
2057	MN	Pug	13	85	21	0.8	5.6	10.3	2.3	6.1	3.7	2.4	1.54	379	<0.2	267	96	26	<3	180	143	5.6	106	24	19	25.4	288.7	384	64	0	24	15
2058	MN	Welsh Corgi	14	98	26	1.4	4.4	10.9	1.9	6.1	3.7	2.4	1.54	254	<0.2	224	92	28	<3	121	147	4.4	113	18	20.2	33.7	296.3	537	48	0	22	10
2060	M	German Shepherd	4	83	19	1.1	4.1	10.5	2.3	6.2	4	2.2	1.82	245	<0.2	68	43	22	<3	102	145	4.3	112	18	19.2	33.5	289.2	633	45	0	21	10

## Sheet: Urinalysis
Study ID	Sex	Breed	Age (years)	PH	PROTEIN, DIP	GLUCOSE	KETONES	BILI (DIP)	BLOOD	COLOR	CLARITY	SPGR	RBCS	EPITH. CELLS	FAT DROPS	WBCS	BACTERIA	TRIPLPHOS	AMORPH	ADDITIONAL VALUES
1001	FS	Coonhound	8.5	6	30	Normal	Negative	Negative	25	Yellow	Slightly Cloudy	1.038	0-5	RARE	FEW
1003	FS	Labrador Retriever	5.4	6	Negative	Normal	Negative	Negative	Negative	Light Yellow	Clear	1.012
1004	FS	Mixed	9	7	15	Normal	Negative	Negative	10	Light Yellow	Clear	1.015			FEW
1009	MN	Border Collie	10.5	6	Negative	Normal	Negative	Negative	Negative	Yellow	Clear	1.013		0-5	FEW	RARE
1011	FS	Newfoundland	7.3	8	15	Normal	Negative	Negative	25	Yellow	Clear	1.016	0-5		FEW
1012	FS	Australian Shepherd	10.7	6.5	30	Normal	Negative	Negative	10	Yellow	Clear	1.017	RARE	RARE	FEW
1014	MN	Border Collie	13.5	8	30	Normal	15	Negative	Negative	Yellow	Cloudy	1.046		RARE	MODERATE
1015	FS	Siberian Husky	8.3	7	30	Normal	Negative	Negative	Negative	Yellow	Clear	1.027	0-5	0-5	FEW
1017	MN	Collie	8	6	30	Normal	5	1	Negative	Gold	Clear	1.051			FEW
1019	FS	Boxer X	10	7	15	Normal	Negative	Negative	Negative	Light Yellow	Clear	1.006		0-5	FEW	0-5
1020	FS	Labrador X	11.5	8	30	Normal	Negative	Negative	Negative	Light Yellow	Clear	1.006		RARE
1022	FS	American Staffordshire Terrier	5.2	6.5	30	Normal	Negative	Negative	Negative	Yellow	Clear	1.026	RARE		MODERATE
1021	MN	Golden Retriever	11.3	6	100	Normal	5	Negative	Negative	Yellow	Slightly Cloudy	1.03		RARE	FEW	RARE
1024	MN	Mixed	5.6	7	30	Normal	Negative	Negative	Negative	Gold	Clear	1.045		RARE	FEW	0-5
1025	MN	Australian Shepherd	10.5	6.5	15	Normal	Negative	Negative	Negative	Light Yellow	Clear	1.013			MODERATE	RARE
1026	FS	Golden Retriever	11.7	6.5	30	Normal	Negative	Negative	50	Yellow	Clear	1.015	5-10	0-5	FEW	RARE	TRACE		FEW
1027	MN	Terrier	10.6	5	15	Normal	Negative	Negative	Negative	Yellow	Clear	1.018		RARE	FEW	RARE
1029	MN	Mixed	11.3	5	15	Normal	Negative	Negative	Negative	Yellow	Clear	1.018	RARE	0-5	RARE	RARE
1030	MN	German Shepherd	9.5	7	30	Normal	5	Negative	Negative	Yellow	Slightly Cloudy	1.031	0-5	FEW	0-5
1032	MN	Basset Hound	14	7	30	Normal	Negative	Negative	Negative	Yellow	Slightly Cloudy	1.031		RARE	MODERATE
1033	FS	Mixed	4.4	7	30	Normal	Negative	Negative	Negative	Yellow	Clear	1.023			MODERATE	RARE
1034	MN	Australian Shepard	11.8	7	30	Normal	5	Negative	10	Yellow	Slightly Cloudy	1.027	RARE	RARE	MODERATE
1035	MN	Labrador X	9	5	30	Normal	Negative	Negative	Negative	Yellow	Slightly Cloudy	1.043		RARE	MODERATE	RARE
1036	MN	Mixed	11.9	6.5	15	Normal	Negative	Negative	Negative	Yellow	Clear	1.012			FEW	RARE
1037	FS	Labrador X	11.5	5	15	Normal	Negative	Negative	Negative	Yellow	Clear	1.026	RARE		RARE	RARE
1038	FS	Labrador Retriever	11	8	30	Normal	Negative	Negative	10	Yellow	Cloudy	1.018	RARE	RARE	0-5	10-15	4+
1039	FS	American Staffordshire Terrier	12	6	30	Normal	Negative	Negative	Negative	Yellow	Clear	1.017		RARE	FEW	RARE
1040	FS	Labrador Retriever	12	No Data, unable to obtain UA
1041	FS	German Shepherd	1.5	6.5	30	Normal	Negative	Negative	Negative	Yellow	Clear	1.035		0-5	FEW	0-5
1042	MN	Golden Retriever	7	8	15	Normal	Negative	Negative	Negative	Yellow	Clear	1.018		RARE	FEW	RARE
1044	FI	Boxer	12	7	Negative	Normal	Negative	Negative	10	Light Yellow	Clear	1.009		RARE	RARE
1045	FS	Labrador X	7.7	6.5	Negative	Normal	Negative	Negative	Negative	Light Yellow	Clear	1.007		0-5	FEW	0-5
1046	FS	Australian Shepard	13.6	6	100	Normal	5	Negative	10	Yellow	Clear	1.017	RARE	RARE	MANY	RARE
1047	FS	German Shepherd	10.6	6.5	15	Normal	Negative	Negative	25	Yellow	Clear	1.016	RARE	0-5	RARE	RARE
1048	MI	Pitbull X	12.3	6	30	Normal	Negative	Negative	25	Yellow	Clear	1.016	RARE	0-5	FEW	0-5
1052	MN	Mixed Breed Dog	13.5	7	Negative	Normal	Negative	Negative	Negative	Light Yellow	Clear	1.01		RARE	RARE
1054	MN	German Shepherd	7	7	15	Normal	Negative	Negative	Negative	Gold	Slightly Cloudy	1.023	0-5	0-5	FEW
1055	FS	Border Collie	13.2	6	30	Normal	Negative	Negative	Negative	Yellow	Clear	1.013		RARE	FEW	RARE
1056	MN	German Shepherd	12	No Data, unable to obtain UA
1057	FS	Great Pyrenees	4.7	6.5	30	Normal	5	Negative	250	Gold	Cloudy	1.044	>50	0-5	MODERATE	5-10	1+
1058	MN	Border Collie X	8.6	6.5	30	Normal	Negative	Negative	50	Light Yellow	Cloudy	1.009	0-5	2022-05-10	RARE	0-5	2+
1059	FS	Golden Retriever	4.3	8	100	Normal	Negative	Negative	250	Light Yellow	Cloudy	1.011		15-20		2022-05-10	2+	FEW
1060	FS	Labrador Retriever	11.6	6	500	Normal	Negative	Negative	10	Yellow	Clear	1.029	RARE	RARE	FEW	0-5	3+			FGRAN: RARE
1061	MN	German Shepherd	12.6	7	30	Normal	Negative	Negative	Negative	Yellow	Clear	1.025		0-5	FEW	RARE
1062	MN	German Shepherd	10	No Data, unable to obtain UA
1063	FS	Australian Cattle Dog	12	8	30	Normal	5	Negative	Negative	Yellow	Cloudy	1.038		RARE	MANY	RARE		FEW
1064	FS	German Shepherd	10.8	9	100	Normal	5	Negative	150	Yellow	Cloudy	1.033	2022-05-10	RARE	FEW	0-5			MODERATE
1065	FS	Wirehaired Pointing Griffon	9.4	7	15	Normal	Negative	Negative	Negative	Yellow	Slightly Cloudy	1.024		RARE	MODERATE
1067	FS	American Staffordshire Terrier	6.8	8	100	Normal	Negative	Negative	Negative	Yellow	Clear	1.025		RARE	FEW	0-5				PROTU 212.7; CREAU 149.3; P_C 1.42
1069	MN	German Shepherd	0.6	6.5	15	Normal	Negative	Negative	10 STATUS: FINAL Trace	Light Yellow	Clear	1.017	RARE	0-5	RARE	>50 CLUMPS PRESENT	TRACE
1070	MN	Mixed Breed Dog	9	8	15	Normal	Negative	Negative	Negative	Yellow	Clear	1.005			FEW
1071	FS	Labrador Retriever	11	6	15	Normal	5	Negative	Negative	Yellow	Clear	1.032	RARE		FEW
1073	MN	Mixed Breed Dog	13.8	6.5	15	Normal	Negative	Negative	Negative	Yellow	Clear	1.007		RARE	RARE
1074	FS	Mixed Breed Dog	6.5	8	15	Normal	Negative	Negative	Negative	Light Yellow	Cloudy	1.027		RARE	RARE	RARE			MODERATE
1075	FS	German Shepherd	7.3	8	15	Normal	Negative	Negative	10	Light Yellow	Slightly Cloudy	1.022	RARE	RARE	FEW	30-40	3+
1077	MN	Mixed Breed Dog	9.8	No Data, unable to obtain UA
1078	FI	Labrador Retriever	10.3	7	30	Normal	5	Negative	250	Yellow/Green	Cloudy	1.033	0-5	0-5	MODERATE	RARE
1079	MN	German Shepherd	10.6	7	30	Normal	5	Negative	Negative	Yellow	Clear	1.035		0-5	RARE					CGRAN Rare; HYAL Rare
1080	MN	Labrador Retriever	10.3	No Data, unable to obtain UA
1081	FS	Labrador Retriever	9	8	15	Normal	Negative	Negative	Negative	Light Yellow	Clear	1.014	RARE	RARE	FEW	RARE
1082	MN	German Shepherd	10	6.5	30	Normal	Negative	Negative	Negative	Yellow	Slightly Cloudy	1.044		0-5	FEW	RARE			MODERATE
1083	FS	German Shepherd	6	6	30	Normal	Negative	Negative	Negative	Yellow	Clear	1.028	RARE	0-5	FEW	0-5
1084	MN	German Shepherd	6	8	30	Normal	5	Negative	Negative	Gold	Cloudy	1.038	RARE	RARE	MANY	RARE
1085	M	Basset Hound	5	6.5	30	Normal	Negative	1	10	Yellow	Slightly Cloudy	1.029		0-5	RARE	RARE				FGRAN Rare; SPERM Rare
1087	FS	Foxhound	10	7	500	Normal	Negative	Negative	10	Light Yellow	Clear	1.016	0-5	0-5	FEW	RARE
1089	MN	American Staffordshire Terrier	9	8	Negative	Normal	Negative	Negative	Negative	Light Yellow	Clear	1.006			RARE
1090	FS	Saluki	12	No Data, unable to obtain UA
2001	FS	Boxer	9	7	15	Normal	Negative	Negative	Negative	Light Yellow	Clear	1.013		RARE	RARE
2005	FS	Golden Retriever	8	6	30	Normal	Negative	Negative	10	Gold	Slightly Cloudy	1.036		rare	few	0-5
2006	MN	Siberian Husky	8	6	Negative	Normal	Negative	Negative	Negative	Light Yellow	Clear	1.007			RARE				RARE
2007	FS	Great Pyrenees	3	8	30	Normal	Negative	Negative	Negative	Yellow	Slightly Cloudy	1.024			FEW			FEW
2009	FS	Mixed Breed Dog	6	7	Negative	Normal	Negative	Negative	10	Colorless	Clear	1.003		RARE	RARE
2012	FS	Labrador X	15	7	30	Normal	5	Negative	Negative	Yellow	Clear	1.027		RARE	MODERATE
2014	FS	Pitbull X	9	7	100	Normal	Negative	Negative	10	Light Yellow	Clear	1.013	rare		few				rare
2017	FS	Retriever	10	8	Negative	Normal	Negative	Negative	Negative	Light Yellow	Clear	1.014			few	0-5
2020	FS	American Staffordshire Terrier	8	8	100	Normal	Negative	Negative	25	yellow	cloudy	1.026	5-10	0-5	few
2021	MN	Mixed Breed Dog	2	5	30	Normal	5	Negative	Negative	Gold	Clear	1.046		0-5	RARE	RARE
2022	MN	Labrador X	5	7	100	Normal	Negative	Negative	25	Yellow	Clear	1.017	0-5	0-5	FEW
2023	FS	German Shepherd	6	6	15	Normal	Negative	Negative	Negative	Yellow	Clear	1.035	0-5		FEW	RARE
2024	MN	Australian Cattle Dog	15	6	Negative	Normal	Negative	Negative	Negative	Yellow	Clear	1.017		RARE	FEW
2025	FS	Labrador X	14	7	100	Normal	5	Negative	25	Yellow	Slightly Cloudy	1.037	RARE	0-5	MODERATE	0-5
2027	MN	German Shepherd	2	7	30	100	Negative	Negative	10	Yellow	Slightly Cloudy	1.04		0-5	FEW	0-5
2030	FS	Mixed Breed Dog	14	9	30	Normal	Negative	Negative	Negative	Yellow	Slightly Cloudy	1.021		rare	few	>50	3+		rare
2032	MN	Chow chow	13	5	30	Normal	Negative	Negative	50	Light Yellow	Slightly Cloudy	1.017	0-5	2023-10-15	FEW	20-30	1+
2034	MN	Labrador Retriever	11	6.5	30	Normal	5	1	Negative	Gold	Clear	1.04		0-5	FEW	RARE
2035	MN	Mixed Breed Dog	9	7	30	Normal	5	Negative	Negative	Yellow	Cloudy	1.043	0-5	RARE	MANY	0-5
2037	F	German Shepherd	4	No Data, unable to obtain UA
2039	MN	Mixed Breed Dog	8	7	Negative	Normal	Negative	Negative	Negative	Yellow	Clear	1.006		RARE	FEW
2040	FS	Mixed Breed Dog	7	6	30	Normal	15	Negative	Negative	Yellow	Clear	1.044	RARE	RARE	FEW	RARE
2043	MN	Pitbull X	7	8	30	Normal	Negative	Negative	10	Yellow	Clear	1.016		0-5	FEW
2044	FS	Border Collie	10	NO UA OBTAINED
2046	FS	Mixed Breed Dog	13	7	15	Normal	Negative	Negative	25	Light Yellow	Slightly Cloudy	1.016	2023-05-10		MODERATE	0-5
2050	MN	Australian Shepherd	9	6.5	30	Normal	Negative	Negative	Negative	Yellow	Clear	1.031		0-5	FEW	0-5
2051	FS	Labrador X	12	No Data, unable to obtain UA
2052	FS	Golden Retriever	6	No Data, unable to obtain UA
2056	MN	Giant Schnauzer	11	No Data, unable to obtain UA
2057	MN	Pug	13	5	15	Normal	Negative	Negative	Negative	Yellow	Clear	1.026		0-5	FEW	RARE
2058	MN	Welsh Corgi	14	5	15	Normal	Negative	Negative	Negative	Light Yellow	clear	1.020	RARE	RARE	FEW	RARE
2060	M	German Shepherd	4	No Data, unable to obtain UA
